# Supplementary material for: Can Treadmill Perturbations Evoke Stretch Reflexes in the Calf Muscles?
Source: PLoS One. 2015 Dec 15;10(12):e0144815. doi: 10.1371/journal.pone.0144815 (PMC4682928; doi:10.1371/journal.pone.0144815)
Supplement: S1 Dataset — (XLSX) [file pone.0144815.s001.xlsx]

## Sheet: Perturbations
	Belt speed										Ankle angular velocity					Start perturbation					Duration perturbation					Half perturbation (maximum delta velocity)
	I1	I2	I3	I4	I5	I1	I2	I3	I4	I5	I1	I2	I3	I4	I5	I1	I2	I3	I4	I5	I1	I2	I3	I4	I5	I1	I2	I3	I4	I5
ACCELERATION
Subject
1	,093	,187	,279	,358	,427	,180	,285	,285	,286	,290	39532	40483	426397	54763	49190	,175	,157	,166	,169	,156	,292	,291	,300	,326	,351	,144	,144	,153	,175	,188
2	,093	,187	,279	,365	,425	,193	,285	,287	,290	,285	33776	37912	466649	63201	62912	,138	,145	,140	,141	,140	,302	,300	,314	,339	,355	,149	,149	,158	,177	,189
3	,093	,187	,278	,356	,417	,177	,282	,285	,285	,287	44206	38299	505881	51587	59211	,146	,147	,146	,141	,146	,270	,270	,282	,307	,331	,135	,136	,146	,163	,177
4	,050	,185	,271	,343	,395	,084	,284	,280	,279	,281	18849	34368	372325	43977	41914	,118	,144	,145	,145	,145	,246	,248	,261	,286	,313	,121	,123	,137	,154	,166
5	,093	,187	,276	,348	,402	,166	,285	,284	,285	,287	45462	32286	351070	36055	44645	,168	,174	,171	,173	,173	,248	,249	,260	,281	,313	,122	,122	,136	,153	,166
6	,093	,187	,278	,358	,416	,178	,286	,287	,285	,290	30899	35985	429133	35511	45180	,147	,144	,144	,139	,148	,278	,284	,292	,313	,332	,140	,140	,150	,167	,178
7	,093	,187	,276	,349	,402	,162	,283	,287	,284	,284	26016	30597	337176	32183	33481	,114	,118	,115	,120	,115	,243	,242	,258	,282	,310	,121	,122	,135	,153	,166
8	,093	,187	,279	,363	,429	,181	,286	,287	,284	,287	34866	35950	334925	37820	41029	,151	,133	,140	,149	,138	,296	,297	,303	,328	,351	,147	,147	,156	,174	,188
9	,093	,187	,279	,365	,435	,183	,286	,288	,286	,289	28234	21089	264699	36308	39418	,132	,139	,140	,140	,143	,308	,312	,319	,337	,357	,152	,156	,162	,177	,192
10	,093	,187	,278	,359	,423	,182	,285	,284	,284	,293	26336	35886	369915	48784	42470	,180	,147	,155	,184	,165	,288	,283	,303	,322	,347	,141	,142	,158	,171	,183
DECELRATION
Subject
1	-,093	-,187	-,278	-,362	-,428	-,187	-,286	-,289	-,289	-,289	-36453	-46458	-447707	-48775	-55529	,172	,180	,174	,174	,181	,289	,298	,308	,325	,352	,142	,148	,157	,171	,188
2	-,092	-,183	-,276	-,357	-,428	-,172	-,279	-,284	-,282	-,286	-21524	-34113	-438712	-42376	-51821	,153	,150	,158	,162	,152	,309	,303	,325	,332	,360	,153	,148	,167	,176	,192
3	-,093	-,187	-,277	-,354	-,412	-,171	-,283	-,286	-,287	-,286	-21840	-24562	-344172	-45138	-50530	,148	,154	,152	,150	,150	,265	,270	,279	,304	,328	,131	,134	,144	,162	,175
4	-,050	-,178	-,263	-,333	-,383	-,088	-,271	-,278	-,270	-,272	-20093	-51479	-401695	-41819	-59358	,201	,151	,153	,156	,150	,244	,245	,261	,287	,314	,122	,122	,136	,153	,167
5	-,093	-,187	-,276	-,349	-,400	-,165	-,283	-,288	-,287	-,289	-21034	-30706	-346356	-32831	-47182	,158	,156	,153	,155	,151	,245	,245	,261	,284	,313	,122	,122	,135	,152	,166
6	-,093	-,186	-,277	-,356	-,423	-,176	-,285	-,283	-,283	-,285	-20465	-29209	-347606	-38354	-49286	,118	,124	,124	,118	,118	,279	,277	,287	,308	,342	,140	,139	,146	,164	,181
7	-,093	-,187	-,276	-,349	-,402	-,165	-,284	-,284	-,285	-,289	-22623	-31443	-351449	-35903	-33239	,088	,097	,095	,090	,095	,245	,244	,261	,286	,313	,121	,122	,135	,153	,166
8	-,093	-,187	-,278	-,362	-,428	-,189	-,286	-,286	-,289	-,288	-16902	-29983	-344098	-37014	-36426	,134	,144	,141	,136	,144	,298	,300	,305	,327	,348	,151	,151	,157	,171	,187
9	-,093	-,187	-,279	-,367	-,435	-,188	-,286	-,284	-,287	-,285	-15795	-25581	-260554	-30117	-36759	,141	,144	,142	,139	,139	,306	,304	,317	,338	,362	,154	,153	,163	,174	,192
10	-,093	-,187	-,279	-,361	-,426	-,191	-,288	-,286	-,286	-,285	-23742	-37987	-382715	-50553	-47356	,180	,160	,149	,163	,190	,293	,297	,300	,328	,355	,148	,151	,152	,171	,190

## Sheet: Spatiotemporal param
	Walking Speed						Stride Length						Stride Time						Stance Percentage						Step Width
	Unp	I1	I2	I3	I4	I5	Unp	I1	I2	I3	I4	I5	Unp	I1	I2	I3	I4	I5	Unp	I1	I2	I3	I4	I5	Unp	I1	I2	I3	I4	I5
ACCELERATION
Subject
1	1199	1221	1237	1237	1255	1277	1327	1362	1366	1376	1382	1387	1107	1115	1105	1112	1102	1094	66377	66255	65472	64604	64748	65141	,116	,115	,114	,104	,119	,112
2	1200	1220	1235	1244	1259	1271	1248	1270	1283	1292	1297	1301	1039	1041	1039	1039	1030	1024	66981	66373	66067	65909	65811	65317	,094	,092	,096	,094	,095	,101
3	1202	1218	1231	1233	1250	1270	1357	1361	1384	1369	1381	1415	1129	1118	1124	1111	1105	1114	66538	66531	65668	65341	65355	64723	,136	,135	,129	,133	,131	,132
4	1202	1221	1237	1239	1245	1272	1296	1307	1338	1336	1330	1349	1079	1071	1088	1078	1068	1068	65693	64783	64199	64448	64359	64073	,074	,071	,079	,090	,083	,079
5	1204	1215	1219	1232	1239	1260	1257	1258	1265	1272	1275	1287	1044	1035	1038	1033	1029	1026	65420	64998	64816	64603	64640	64189	,099	,108	,097	,101	,095	,095
6	1200	1214	1225	1242	1256	1265	1304	1318	1323	1340	1331	1355	1086	1085	1080	1080	1064	1071	64465	64038	63545	63160	62718	62279	,148	,148	,148	,139	,131	,141
7	1199	1222	1220	1241	1246	1262	1324	1353	1348	1362	1367	1374	1104	1107	1105	1103	1097	1104	66165	65470	65535	65479	65357	64619	,108	,116	,103	,107	,111	,102
8	1202	1214	1230	1234	1254	1271	1355	1368	1368	1369	1376	1400	1127	1127	1113	1109	1097	1102	66162	65763	65606	65222	65303	64768	,089	,083	,090	,085	,086	,081
9	1194	1211	1223	1230	1249	1268	1366	1379	1394	1383	1395	1389	1145	1139	1140	1125	1117	1096	65633	65118	65067	65037	65666	66035	,063	,060	,058	,060	,060	,067
10	1201	1218	1231	1252	1258	1268	1374	1388	1401	1404	1402	1413	1145	1140	1137	1122	1115	1115	65980	65649	65310	65474	65367	64377	,114	,116	,106	,108	,118	,105
DECELRATION
Subject
1	1199	1221	1237	1237	1255	1277	1327	1362	1366	1376	1382	1387	1107	1115	1105	1112	1102	1094	66377	66255	65472	64604	64748	65141	,116	,115	,114	,104	,119	,112
2	1200	1220	1235	1244	1259	1271	1248	1270	1283	1292	1297	1301	1039	1041	1039	1039	1030	1024	66981	66373	66067	65909	65811	65317	,094	,092	,096	,094	,095	,101
3	1202	1218	1231	1233	1250	1270	1357	1361	1384	1369	1381	1415	1129	1118	1124	1111	1105	1114	66538	66531	65668	65341	65355	64723	,136	,135	,129	,133	,131	,132
4	1202	1221	1237	1239	1245	1272	1296	1307	1338	1336	1330	1349	1079	1071	1088	1078	1068	1068	65693	64783	64199	64448	64359	64073	,074	,071	,079	,090	,083	,079
5	1204	1215	1219	1232	1239	1260	1257	1258	1265	1272	1275	1287	1044	1035	1038	1033	1029	1026	65420	64998	64816	64603	64640	64189	,099	,108	,097	,101	,095	,095
6	1200	1214	1225	1242	1256	1265	1304	1318	1323	1340	1331	1355	1086	1085	1080	1080	1064	1071	64465	64038	63545	63160	62718	62279	,148	,148	,148	,139	,131	,141
7	1199	1222	1220	1241	1246	1262	1324	1353	1348	1362	1367	1374	1104	1107	1105	1103	1097	1104	66165	65470	65535	65479	65357	64619	,108	,116	,103	,107	,111	,102
8	1202	1214	1230	1234	1254	1271	1355	1368	1368	1369	1376	1400	1127	1127	1113	1109	1097	1102	66162	65763	65606	65222	65303	64768	,089	,083	,090	,085	,086	,081
9	1194	1211	1223	1230	1249	1268	1366	1379	1394	1383	1395	1389	1145	1139	1140	1125	1117	1096	65633	65118	65067	65037	65666	66035	,063	,060	,058	,060	,060	,067
10	1201	1218	1231	1252	1258	1268	1374	1388	1401	1404	1402	1413	1145	1140	1137	1122	1115	1115	65980	65649	65310	65474	65367	64377	,114	,116	,106	,108	,118	,105

## Sheet: Kinematics & MTU
	Maximum ∆ Ankle						Maximum ∆ Knee						Maximum ∆ MTL GM						Maximum ∆ MTL GL						Maximum ∆ MTL SO						Maximum ∆ MTL TA						Maximum ∆ MTV GM						Maximum ∆ MTV GL						Maximum ∆ MTV SO
	Unp	I1	I2	I3	I4	I5	Unp	I1	I2	I3	I4	I5	Unp	I1	I2	I3	I4	I5	Unp	I1	I2	I3	I4	I5	Unp	I1	I2	I3	I4	I5	Unp	I1	I2	I3	I4	I5	Unp	I1	I2	I3	I4	I5	Unp	I1	I2	I3	I4	I5	Unp
ACCELERATION
Subject
1	,777	1053	1120	1695	1024	1519	,796	1249	,726	,874	,924	,858	,057	,076	,144	,207	,191	,270	,059	,078	,147	,212	,195	,275	,136	,168	,202	,308	,189	,297	-,136	-,166	-,202	-,313	-,195	-,310	1549	2489	2963	3239	4170	4196	1586	2550	3027	3313	4255	4284	2992
2	,583	1003	1549	1761	2502	3411	,746	,618	1383	1242	1408	2151	,042	,116	,145	,190	,208	,266	,043	,119	,149	,196	,215	,274	,125	,200	,324	,348	,428	,621	-,118	-,190	-,315	-,346	-,426	-,622	1913	2565	3133	3538	4407	4675	1968	2635	3207	3628	4525	4796	3278
3	,709	1329	2265	2999	4070	4925	,892	2073	2030	2718	2966	3743	,051	,064	,207	,276	,391	,437	,052	,067	,214	,285	,402	,451	,146	,327	,478	,670	,869	1065	-,138	-,317	-,463	-,660	-,863	-1066	1591	2514	2710	4340	4895	4747	1636	2585	2789	4453	4878	4870	3225
4	,508	,000	2317	2572	2802	2739	,840	-1113	2033	1687	1591	1383	,051	,006	,182	,360	,490	,401	,052	,005	,187	,369	,501	,411	,122	-,132	,462	,631	,700	,598	-,121	,134	-,465	-,644	-,719	-,610	1960	2491	3321	4570	5264	4862	2008	2566	3396	4677	5369	4972	3214
5	,467	1075	,911	1798	1499	1883	,429	,679	,680	,704	,905	1193	,052	,134	,159	,281	,225	,228	,054	,137	,163	,288	,231	,234	,091	,221	,213	,410	,355	,413	-,093	-,233	-,223	-,431	-,372	-,433	2127	3347	3250	3691	3353	4014	2182	3428	3316	3783	3439	4116	3060
6	,627	,463	1273	1990	2161	4067	,978	,087	1022	1399	1730	3232	,072	,195	,273	,298	,255	,316	,074	,199	,280	,307	,262	,329	,162	,216	,387	,513	,513	,856	-,145	-,196	-,352	-,462	-,468	-,782	2298	3612	4349	3784	3434	5277	2366	3714	4468	3901	3536	5457	3869
7	,597	1075	1380	1895	2076	2409	,945	2030	,980	2767	2445	1777	,102	,111	,154	,207	,234	,365	,105	,114	,158	,214	,240	,374	,162	,283	,274	,526	,480	,609	-,152	-,276	-,271	-,517	-,481	-,606	3054	4238	4139	4904	4460	4177	3132	4951	4246	5957	4576	4283	5028
8	,507	1198	1575	1853	2118	2524	,875	1249	1595	1668	1942	2172	,062	,156	,180	,174	,206	,259	,064	,161	,186	,179	,212	,267	,160	,357	,429	,398	,428	,562	-,149	-,340	-,408	-,381	-,415	-,539	2267	3126	3577	4035	4251	4219	2337	3229	3691	4156	4374	5399	4165
9	,531	1070	1685	1886	2624	2067	1035	,563	1847	2149	3127	2589	,069	,167	,215	,200	,237	,290	,071	,171	,221	,207	,245	,298	,173	,292	,468	,481	,666	,557	-,160	-,274	-,441	-,461	-,640	-,537	2215	4537	3374	4100	4133	5496	2280	4656	3460	4205	4260	5647	4309
10	,679	1430	1834	1599	2521	2599	,849	1327	1541	1358	2607	2554	,058	,105	,177	,199	,198	,226	,059	,108	,182	,203	,203	,231	,131	,252	,374	,316	,499	,511	-,126	-,250	-,374	-,320	-,509	-,520	1775	2088	2669	3828	3424	3670	1819	2142	3277	4836	3508	3760	3396
DECELRATION
Subject
1	,777	1053	1120	1695	1024	1519	,796	1249	,726	,874	,924	,858	-,064	-,083	-,202	-,218	-,192	-,220	-,065	-,085	-,207	-,223	-,198	-,227	-,151	-,144	-,394	-,467	-,645	-,593	,152	,147	,398	,472	,652	,602	-1844	-2655	-3467	-3197	-3676	-4883	-1889	-2721	-3163	-3274	-3776	-5010	-3437
2	,583	1003	1549	1761	2502	3411	,746	,618	1383	1242	1408	2151	-,046	-,105	-,195	-,294	-,435	-,486	-,048	-,108	-,201	-,303	-,447	-,498	-,119	-,159	-,386	-,502	-,699	-,617	,114	,157	,380	,497	,691	,611	-1837	-2863	-3552	-3998	-5308	-5267	-1884	-2942	-3653	-4102	-5447	-5401	-2724
3	,709	1329	2265	2999	4070	4925	,892	2073	2030	2718	2966	3743	-,049	-,109	-,180	-,194	-,276	-,360	-,051	-,112	-,185	-,201	-,285	-,372	-,136	-,133	-,329	-,645	-,749	-1016	,129	,119	,310	,619	,719	,968	-1466	-2411	-2672	-3778	-4588	-4882	-1508	-2475	-2756	-3908	-4725	-5015	-3035
4	,508	,000	2317	2572	2802	2739	,840	-1113	2033	1687	1591	1383	,182	,155	,130	-,015	-,113	-,202	,195	,163	,140	-,010	-,114	-,204	,299	,495	,260	-,001	-,288	-,266	-,239	-,390	-,158	,128	,415	,389	-2296	-2589	-2191	-2960	-3855	-4580	-2336	-2678	-2272	-3066	-3989	-4713	-3702
5	,467	1075	,911	1798	1499	1883	,429	,679	,680	,704	,905	1193	-,046	-,114	-,171	-,207	-,255	-,273	-,047	-,117	-,176	-,213	-,263	-,281	-,093	-,130	-,272	-,347	-,489	-,581	,091	,133	,282	,358	,505	,600	-1629	-2427	-3236	-3701	-5090	-5172	-1674	-2480	-3307	-3786	-5213	-5301	-2696
6	,627	,463	1273	1990	2161	4067	,978	,087	1022	1399	1730	3232	-,071	-,109	-,171	-,154	-,125	-,095	-,073	-,114	-,179	-,162	-,137	-,109	-,133	-,411	-,551	-,574	-,983	-1319	,115	,361	,489	,512	,872	1166	-2219	-3970	-4161	-4226	-4223	-4685	-2289	-4099	-4304	-4401	-4418	-4872	-3837
7	,597	1075	1380	1895	2076	2409	,945	2030	,980	2767	2445	1777	-,129	-,129	-,292	-,264	-,357	-,377	-,132	-,133	-,300	-,270	-,366	-,387	-,213	-,319	-,480	-,556	-,542	-,705	,199	,302	,457	,537	,527	,683	-3163	-3927	-4159	-4006	-3859	-4633	-3241	-4037	-4268	-4111	-3958	-4763	-4956
8	,507	1198	1575	1853	2118	2524	,875	1249	1595	1668	1942	2172	-,048	-,117	-,127	-,203	-,239	-,351	-,051	-,122	-,133	-,212	-,248	-,364	-,169	-,371	-,459	-,673	-,573	-,834	,149	,353	,436	,638	,544	,790	-2204	-2986	-3375	-4003	-4658	-5069	-2279	-3089	-3483	-4138	-4801	-5234	-4069
9	,531	1070	1685	1886	2624	2067	1035	,563	1847	2149	3127	2589	-,076	-,149	-,174	-,102	-,185	-,179	-,078	-,154	-,179	-,108	-,193	-,188	-,182	-,389	-,378	-,514	-,733	-,902	,166	,361	,353	,482	,688	,846	-2542	-3358	-3036	-3224	-4515	-5378	-2613	-3449	-3123	-3336	-4671	-5562	-4519
10	,679	1430	1834	1599	2521	2599	,849	1327	1541	1358	2607	2554	-,066	-,101	-,056	-,274	-,279	-,207	-,067	-,104	-,057	-,282	-,287	-,215	-,141	-,340	-,207	-,789	-,777	-,847	,136	,338	,209	,776	,771	,844	-1740	-2171	-2657	-3920	-3908	-3967	-1781	-2294	-2723	-4028	-4007	-4078	-3161
[truncated: 11 more columns]

## Sheet: EMG parameters
	RMS EMG GM						RMS EMG GL						RMS EMG SO						RMS EMG TA						Bursts GM						Bursts GL						Bursts SO						Bursts TA						Mech Delay Bursts GM
	Unp	I1	I2	I3	I4	I5	Unp	I1	I2	I3	I4	I5	Unp	I1	I2	I3	I4	I5	Unp	I1	I2	I3	I4	I5	Unp	I1	I2	I3	I4	I5	Unp	I1	I2	I3	I4	I5	Unp	I1	I2	I3	I4	I5	Unp	I1	I2	I3	I4	I5	I3
ACCELERATION
Subject
1	19721	23785	26029	36962	41550	45443	30062	31951	37663	45646	64296	59635	15025	15801	20099	22925	27332	38750	11834	11282	11537	11933	12690	12965	1429	7143	7143	21429	42857	50000	5714	14286	14286	21429	50000	57143	2857	,000	,000	7143	21429	57143	4286	,000	7143	,000	,000	,000	,02
2	13960	16567	33025	45064	59651	59418	15788	15947	23683	41410	63845	72554	25803	29565	30897	44782	47787	50086	6086	8186	7949	8929	9958	10131	4412	,000	35714	78571	78571	91667	2941	,000	7143	57143	85714	83333	1471	7143	7143	50000	64286	66667	7353	14286	7143	,000	14286	25000	,04
3	33397	38308	52051	55340	64060	64004	11648	24436	34981	48587	62782	75352	18365	22178	26496	27529	43248	36658	15926	13658	13369	11440	10494	9634	1408	7143	14286	20000	35714	28571	5634	14286	50000	86667	92857	100000	4225	28571	35714	26667	64286	57143	11268	7143	,000	,000	,000	7143	,03
4	21167	14427	29058	46922	53335	46531	14202	9393	21314	29604	28771	30991	17689	22730	25466	29890	31385	30102	5081	10154	4211	3753	4345	5567	4348	,000	25000	63636	90909	81818	4348	,000	33333	45455	36364	27273	,000	,000	25000	27273	27273	45455	4348	,000	,000	,000	,000	27273	,01
5	33337	39047	56519	61705	63557	62993	13979	14940	28281	37295	35464	40087	6499	7783	13572	16115	19599	19056	13901	13786	16194	18845	19506	23283	1408	14286	21429	66667	78571	42857	2817	7143	50000	66667	71429	71429	2817	7143	64286	53333	64286	92857	1408	,000	,000	13333	14286	35714	,02
6	34657	36938	43463	37790	40622	42312	21873	33714	39985	52866	51827	74071	23948	23350	31873	29155	26434	43416	4856	5225	4122	8324	8917	5505	,000	,000	7143	21429	6667	,000	5634	42857	28571	50000	60000	71429	,000	,000	,000	7143	6667	35714	4225	,000	,000	7143	6667	21429	,01
7	45745	45535	53406	53487	63868	75416	34417	39091	37192	43060	47119	57771	42137	45747	56658	51710	68204	78915	6402	7936	11789	5525	6310	11146	,000	,000	7143	7143	20000	28571	1408	,000	7143	7143	13333	28571	2817	,000	14286	14286	40000	50000	8451	14286	14286	,000	,000	7143	,05
8	27146	30097	33770	40592	50002	54790	9020	13635	11866	14863	26326	19802	12185	15508	16765	20429	32465	31220	7310	7561	6401	7825	9776	11190	5556	6250	7143	42857	28571	57143	2778	18750	35714	42857	50000	71429	4167	18750	28571	57143	71429	85714	1389	6250	,000	,000	,000	7143	,03
9	45080	42936	40110	44341	48116	56264	18757	20137	16577	20530	17554	17570	30094	32876	31560	34322	35347	36038	4702	4179	4545	3820	4133	4684	,000	,000	,000	,000	7143	14286	5714	,000	7143	7143	,000	,000	1429	,000	,000	7143	14286	7143	4286	7143	7143	,000	,000	,000	99999,00
10	36414	34659	47127	64430	64732	68026	33361	40846	54840	70605	66223	77601	29591	38752	37269	43551	66934	70349	3448	5537	4058	5941	3779	9054	1389	6667	28571	40000	28571	35714	4167	20000	35714	80000	57143	64286	1389	13333	14286	33333	50000	85714	5556	6667	7143	13333	21429	21429	,06
DECELRATION
Subject
1	25420	19725	24187	22606	23670	27901	36486	34692	37864	35812	37410	44996	15038	16621	16900	26944	36857	47002	12381	11191	12666	15442	20973	25188	4286	7143	7143	,000	,000	,000	4286	7143	,000	,000	7143	,000	8571	7143	,000	,000	21429	57143	5714	,000	7143	,000	14286	21429
2	19246	18068	16869	25033	29145	30063	16851	16232	16096	17554	20520	18968	23780	23249	26111	27869	33893	29545	5993	6107	8558	12799	16991	18614	5357	9091	18182	,000	,000	9091	3571	,000	,000	,000	,000	,000	3571	,000	9091	,000	18182	,000	5357	,000	9091	,000	54545	18182
3	32073	34366	41533	47269	47318	51092	12805	11859	11499	15323	16312	17109	16030	14833	25102	32175	33275	41354	14916	14057	53934	73718	86264	86287	5634	7143	,000	,000	,000	,000	7042	,000	,000	7143	,000	,000	7042	,000	20000	50000	57143	64286	9859	,000	40000	14286	21429	21429
4	22151	25432	24246	30846	34112	36176	13245	18092	14606	16251	19606	17844	19371	15783	23466	24880	24026	22987	3320	2317	4882	5874	16201	12895	6061	,000	,000	,000	,000	,000	,000	,000	,000	,000	,000	,000	,000	,000	,000	,000	,000	,000	3030	,000	,000	,000	,000	,000
5	34410	41097	42040	42285	48254	49239	14263	14464	16246	18552	21745	22524	7680	7723	9397	16083	17391	17849	13761	14399	51866	88671	97490	105063	4286	6667	7143	14286	7143	30769	1429	6667	,000	,000	14286	7692	2857	,000	7143	71429	92857	84615	2857	6667	14286	28571	14286	30769
6	32826	34355	37751	47643	41882	46242	18715	17548	22037	21464	23513	23489	21854	22648	20316	20187	21358	22115	4015	5625	11634	27312	36435	42169	,000	7692	,000	7692	,000	15385	4545	7692	,000	,000	14286	,000	3030	,000	7692	,000	,000	7692	4545	,000	15385	15385	21429	7692
7	38407	35003	36375	40684	43191	50031	28197	25625	25780	30563	31200	34329	35672	42048	35880	40862	46242	45755	6689	16269	11821	16386	17238	33987	2857	7143	,000	,000	7143	7143	2857	,000	7143	,000	,000	,000	4286	14286	,000	7143	14286	14286	4286	,000	,000	14286	14286	21429
8	33878	29860	36013	40699	41054	45195	9082	9385	9887	11085	10593	12959	15840	17697	14750	20154	19273	19883	7424	10728	6929	16495	8156	17542	8333	,000	,000	7143	7143	14286	6944	,000	6667	7143	,000	,000	6944	13333	6667	14286	14286	14286	11111	,000	13333	14286	,000	14286
9	47889	45708	52895	54415	62478	59292	18887	15867	21255	18927	21289	24048	27451	27083	30537	27499	30123	28936	3855	3485	4708	5433	8499	11863	,000	,000	,000	,000	,000	,000	6944	,000	7143	6250	7143	7143	1389	,000	,000	,000	,000	,000	1389	,000	,000	,000	7143	7143
10	36966	33319	39683	43136	48149	50285	28014	27133	29981	29575	34442	41781	29533	30622	28158	35202	44462	39612	8914	14964	8909	42730	54178	42419	1429	,000	,000	,000	14286	,000	7143	,000	,000	,000	7143	7143	1429	,000	,000	14286	21429	7143	8571	,000	,000	7143	7143	28571
Note:
data is only shown if sufficient data was present for enough data to calculate the parameter (see Mech and EMG delay for both Bursts and Depression)
the number 99999 codes for not available
[truncated: 109 more columns]
